# Supplementary material for: A Comparative Analysis of the Lyve-SET Phylogenomics Pipeline for Genomic Epidemiology of Foodborne Pathogens
Source: Front Microbiol. 2017 Mar 13;8:375. doi: 10.3389/fmicb.2017.00375 (PMC5346554; doi:10.3389/fmicb.2017.00375)
Supplement: Data Sheet 1 — All NCBI trees. Datasets were originally obtained using PulseNet outbreak codes. However, to identify likely phylogenetic relatives to each outbreak, we used trees from NCBI consisting of all of a single species. There are four trees used in this study. See Section Materials and Methods, Outbreak clusters, for more details. [file DataSheet1.ZIP]

Archive with 4 entries (4 files):
- STEC.PDG000000004.427.reference_target.tree.asn
- Campy.PDG000000003.184.reference_target.tree.asn
- Lmono.PDG000000001.428.reference_target.tree.asn
- Salmonella.PDG000000002.632.reference_target.tree.asn
