# Supplementary material for: A Comparative Analysis of the Lyve-SET Phylogenomics Pipeline for Genomic Epidemiology of Foodborne Pathogens
Source: Front Microbiol. 2017 Mar 13;8:375. doi: 10.3389/fmicb.2017.00375 (PMC5346554; doi:10.3389/fmicb.2017.00375)
Supplement: Data Sheet 2 — All genomes in this study. Genomes are grouped according to the outbreak code. Outbreak or non-outbreak status is shown under “event,” and a suggested reference genome is given. If a genome's event status is unknown, it is given a value of −1. [file DataSheet2.xlsx]

## Sheet: Listeria monocytogenes
Dataset	Event	isolate name	SRA accession	suggested reference	suggestedReferenceAcc
1308MDGX6-1	1	CFSAN010077	SRR1181511	PNUSAL000355	spades
1308MDGX6-1	1	CFSAN010088	SRR1195636
1308MDGX6-1	1	CFSAN010089	SRR1195637
1308MDGX6-1	1	CFSAN010092	SRR1195691
1308MDGX6-1	1	CFSAN010093	SRR1186333
1308MDGX6-1	1	CFSAN010094	SRR1195629
1308MDGX6-1	1	CFSAN010095	SRR1544332
1308MDGX6-1	1	CFSAN010096	SRR1195670
1308MDGX6-1	1	CFSAN010097	SRR1186346
1308MDGX6-1	1	CFSAN010098	SRR1186334
1308MDGX6-1	1	FS-100	SRR1198952
1308MDGX6-1	1	FS-106	SRR1198878
1308MDGX6-1	1	NYAG12B11863-1	SRR1200763
1308MDGX6-1	1	PNUSAL000355	SRR1027093
1308MDGX6-1	1	PNUSAL000517	SRR1112195
1308MDGX6-1	1	PNUSAL000520	SRR1112204
1308MDGX6-1	1	PNUSAL000569	SRR1174760
1308MDGX6-1	1	PNUSAL000570	SRR1193825
1308MDGX6-1	1	PNUSAL000571	SRR1193826
1308MDGX6-1	0	PNUSAL001405	SRR2047444
1308MDGX6-1	0	PNUSAL001406	SRR2048049
1308MDGX6-1	0	PNUSAL001431	SRR2046978
1308MDGX6-1	0	PNUSAL001432	SRR2046979
1308MDGX6-1	0	PNUSAL001433	SRR2046980
1308MDGX6-1	0	PNUSAL001434	SRR2046981
1308MDGX6-1	0	PNUSAL001473	SRR2048409
1308MDGX6-1	1	VA-WGS-00221	SRR1198951
1308MDGX6-1	1	VA-WGS-00222	SRR1181539
1308MDGX6-1	1	VA-WGS-00223	SRR1182716
1308MDGX6-1	1	VA-WGS-00224	SRR1182219
1308MDGX6-1	1	VA-WGS-00225	SRR1182220
1308MDGX6-1	1	VA-WGS-00226	SRR1182225
1308MDGX6-1	1	VA-WGS-00227	SRR1182221
1308MDGX6-1	1	VA-WGS-00228	SRR1182222
1308MDGX6-1	1	VA-WGS-00229	SRR1182223
1308MDGX6-1	1	VA-WGS-00230	SRR1182224
1308MDGX6-1	1	VA-WGS-00231	SRR1181522
1308MDGX6-1	1	VA-WGS-00233	SRR1187589
1308MDGX6-1	1	VA-WGS-00234	SRR1187587
1308MDGX6-1	1	VA-WGS-00235	SRR1187440
1308MDGX6-1	1	VA-WGS-00236	SRR1187427
1308MDGX6-1	1	VA-WGS-00237	SRR1187445
1308MDGX6-1	1	VA-WGS-00238	SRR1187584
1308MDGX6-1	1	VA-WGS-00239	SRR1187420
1308MDGX6-1	1	VA-WGS-00240	SRR1187616
1308MDGX6-1	1	VA-WGS-00241	SRR1187425
1408MLGX6-3WGS	0	CFSAN002349	SRR1206159	CFSAN023463	CP012021
1408MLGX6-3WGS	0	CFSAN023463	SRR1556288
1408MLGX6-3WGS	0	CFSAN023464	SRR1556294
1408MLGX6-3WGS	0	CFSAN023465	SRR1556293
1408MLGX6-3WGS	0	CFSAN023466	SRR1556289
1408MLGX6-3WGS	0	CFSAN023467	SRR1556296
1408MLGX6-3WGS	0	CFSAN023468	SRR1556290
1408MLGX6-3WGS	0	CFSAN023469	SRR1556291
1408MLGX6-3WGS	0	CFSAN023470	SRR1556297
1408MLGX6-3WGS	0	CFSAN023471	SRR1556295
1408MLGX6-3WGS	1	MOD1_LS1000	SRR1553907
1408MLGX6-3WGS	1	MOD1_LS1003	SRR1553792
1408MLGX6-3WGS	1	MOD1_LS1004	SRR1553826
1408MLGX6-3WGS	1	MOD1_LS1005	SRR1553867
1408MLGX6-3WGS	1	MOD1_LS1006	SRR1553773
1408MLGX6-3WGS	1	MOD1_LS1008	SRR1553851
1408MLGX6-3WGS	1	MOD1_LS1009	SRR1553827
1408MLGX6-3WGS	1	MOD1_LS1010	SRR1553821
1408MLGX6-3WGS	1	MOD1_LS1011	SRR1553774
1408MLGX6-3WGS	1	MOD1_LS982	SRR1553739
1408MLGX6-3WGS	1	MOD1_LS985	SRR1553882
1408MLGX6-3WGS	1	MOD1_LS989	SRR1553856
1408MLGX6-3WGS	1	MOD1_LS994	SRR1553791
1408MLGX6-3WGS	1	MOD1_LS995	SRR1553816
1408MLGX6-3WGS	1	MOD1_LS996	SRR1553756
1408MLGX6-3WGS	1	MOD1_LS997	SRR1553788
1408MLGX6-3WGS	1	MOD1_LS998	SRR1553804
1408MLGX6-3WGS	0	PNUSAL000113	SRR2914365
1408MLGX6-3WGS	-1	PNUSAL000137	SRR974868
1408MLGX6-3WGS	0	PNUSAL000730	SRR1393979
1408MLGX6-3WGS	0	PNUSAL000829	SRR3171856
1408MLGX6-3WGS	1	PNUSAL000870	SRR1534987
1408MLGX6-3WGS	0	PNUSAL000957	SRR1562157
1408MLGX6-3WGS	1	PNUSAL001024	SRR1597487
1408MLGX6-3WGS	0	PNUSAL001040	SRR1597501
1408MLGX6-3WGS	0	PNUSAL001131	SRR1695792
1408MLGX6-3WGS	0	PNUSAL001151	SRR1695809
1408MLGX6-3WGS	0	PNUSAL001153	SRR1695811
1408MLGX6-3WGS	0	PNUSAL001154	SRR1695812
1408MLGX6-3WGS	0	PNUSAL001166	SRR1695823
1408MLGX6-3WGS	0	PNUSAL001169	SRR1746769
1408MLGX6-3WGS	0	PNUSAL001186	SRR1695840
1408MLGX6-3WGS	0	PNUSAL001195	SRR1695848
1408MLGX6-3WGS	0	PNUSAL001196	SRR1745438
1408MLGX6-3WGS	0	PNUSAL001204	SRR1745445
1408MLGX6-3WGS	0	PNUSAL001208	SRR1745449
1408MLGX6-3WGS	0	PNUSAL001218	SRR1745457
1408MLGX6-3WGS	0	PNUSAL001221	SRR1745460
1408MLGX6-3WGS	0	PNUSAL001230	SRR2051132
1408MLGX6-3WGS	0	PNUSAL001237	SRR1746770
1408MLGX6-3WGS	0	PNUSAL001251	SRR1745482
1408MLGX6-3WGS	0	PNUSAL001258	SRR1745488
1408MLGX6-3WGS	0	PNUSAL001264	SRR1949651
1408MLGX6-3WGS	0	PNUSAL001315	SRR1779500
1408MLGX6-3WGS	0	PNUSAL001411	SRR1996277
1408MLGX6-3WGS	0	PNUSAL001430	SRR2040647
1408MLGX6-3WGS	0	PNUSAL001452	SRR2049090
1408MLGX6-3WGS	0	PNUSAL001532	SRR2086095
1408MLGX6-3WGS	0	PNUSAL001598	SRR2154030
1408MLGX6-3WGS	0	PNUSAL001751	SRR2485319
1408MLGX6-3WGS	0	PNUSAL001765	SRR2564618
1408MLGX6-3WGS	0	PNUSAL001766	SRR2584373
1408MLGX6-3WGS	0	PNUSAL001827	SRR2954295
1408MLGX6-3WGS	0	PNUSAL001831	SRR2914415
1408MLGX6-3WGS	0	PNUSAL001833	SRR2914416
1408MLGX6-3WGS	0	PNUSAL001851	SRR2918065
1408MLGX6-3WGS	0	PNUSAL001885	SRR2954311
1408MLGX6-3WGS	0	PNUSAL001895	SRR3139469
1408MLGX6-3WGS	0	PNUSAL001922	SRR3102198
1408MLGX6-3WGS	0	PNUSAL001933	SRR2994383
1408MLGX6-3WGS	0	PNUSAL001937	SRR3062677
1408MLGX6-3WGS	0	PNUSAL001960	SRR3067414
1408MLGX6-3WGS	0	PNUSAL001968	SRR3062678
1408MLGX6-3WGS	0	PNUSAL001986	SRR3096926
1408MLGX6-3WGS	0	PNUSAL001993	SRR3096930
1408MLGX6-3WGS	0	PNUSAL001994	SRR3103858
1408MLGX6-3WGS	0	PNUSAL002001	SRR3137005
1408MLGX6-3WGS	0	PNUSAL002011	SRR3137009
1408MLGX6-3WGS	0	PNUSAL002017	SRR3115274
1408MLGX6-3WGS	0	PNUSAL002018	SRR3147943
1408MLGX6-3WGS	0	PNUSAL002038	SRR3178063
1408MLGX6-3WGS	0	PNUSAL002040	SRR3176164
1408MLGX6-3WGS	0	PNUSAL002046	SRR3199548
1408MLGX6-3WGS	0	PNUSAL002055	SRR3181801
1411MLGX6-1WGS	1	15MN00008	SRR1765789	PNUSAL001257
1411MLGX6-1WGS	0	2080458	ERR564083
1411MLGX6-1WGS	0	ARS-CC9259	SRR3223760
1411MLGX6-1WGS	0	DMG1500209	ERR1102329
1411MLGX6-1WGS	1	FDA00008671	SRR1767762
1411MLGX6-1WGS	1	FDA00008672	SRR1767828
1411MLGX6-1WGS	1	FDA00008676	SRR1767801
1411MLGX6-1WGS	1	FDA00008723	SRR1770498
1411MLGX6-1WGS	1	FDA00008726	SRR1770508
1411MLGX6-1WGS	1	FDA00008727	SRR1770509
1411MLGX6-1WGS	1	FDA00008730	SRR1770500
1411MLGX6-1WGS	1	FDA00008732	SRR1770515
1411MLGX6-1WGS	1	FDA00008733	SRR1770505
1411MLGX6-1WGS	0	FDA00009573	SRR2831327
1411MLGX6-1WGS	1	MDH-2014-01012	SRR1746766
1411MLGX6-1WGS	0	PNUSAL000458	SRR1055851
1411MLGX6-1WGS	0	PNUSAL000897	SRR1562101
1411MLGX6-1WGS	1	PNUSAL001167	SRR1746767
1411MLGX6-1WGS	1	PNUSAL001168	SRR1746768
1411MLGX6-1WGS	1	PNUSAL001177	SRR1695831
1411MLGX6-1WGS	1	PNUSAL001180	SRR1695834
1411MLGX6-1WGS	1	PNUSAL001182	SRR1695836
1411MLGX6-1WGS	1	PNUSAL001188	SRR1695842
1411MLGX6-1WGS	1	PNUSAL001202	SRR1745443
1411MLGX6-1WGS	1	PNUSAL001209	SRR1745450
1411MLGX6-1WGS	1	PNUSAL001215	SRR1745454
1411MLGX6-1WGS	1	PNUSAL001220	SRR1745459
1411MLGX6-1WGS	1	PNUSAL001225	SRR1745464
1411MLGX6-1WGS	1	PNUSAL001254	SRR1745485
1411MLGX6-1WGS	1	PNUSAL001257	SRR1745487
1411MLGX6-1WGS	1	PNUSAL001289	SRR2051098
1411MLGX6-1WGS	1	PNUSAL001312	SRR1779483
1411MLGX6-1WGS	1	PNUSAL001313	SRR1779484
1411MLGX6-1WGS	0	PNUSAL001314	SRR1779493
1411MLGX6-1WGS	1	PNUSAL001326	SRR2040768
1411MLGX6-1WGS	0	PNUSAL001349	SRR1988186
1411MLGX6-1WGS	0	PNUSAL001466	SRR2727686
1411MLGX6-1WGS	0	PNUSAL001738	SRR2533186
1411MLGX6-1WGS	0	PNUSAL001773	SRR2584374
1411MLGX6-1WGS	0	PNUSAL001782	SRR2646859
1411MLGX6-1WGS	0	PNUSAL001789	SRR2727691
1411MLGX6-1WGS	0	PNUSAL001814	SRR2727786
1411MLGX6-1WGS	0	PNUSAL001850	SRR2914430
1411MLGX6-1WGS	0	PNUSAL001868	SRR2954298

## Sheet: Shiga-toxin producing E. coli
Outbreak	Event	isolate name	SRA accession	suggested reference	suggestedReferenceAcc
1405WAEXK-1	1	2014C-3598	SRR1609861	2011C-3609	JASV01000000
1405WAEXK-1	1	2014C-3599	SRR1609862
1405WAEXK-1	1	2014C-3600	SRR1609871
1405WAEXK-1	1	PNUSAE000055	SRR1649236
1405WAEXK-1	1	PNUSAE000056	SRR1649237
1405WAEXK-1	-1	PNUSAE000057	SRR1649238
1405WAEXK-1	-1	PNUSAE000935	SRR2481220
1405WAEXK-1	-1	PNUSAE000941	SRR2481224
1405WAEXK-1	-1	PNUSAE000942	SRR2481225
1405WAEXK-1	1	PNUSAE000945	SRR2481229
1405WAEXK-1	0	PNUSAE001302	SRR2417034
1405WAEXK-1	0	PNUSAE001643	SRR3068646
1405WAEXK-1	0	PNUSAE002586	SRR3371990
1405WAEXK-1	0	PNUSAE002724	SRR3371926
1407MNEXD-1	0	2010C-4622	SRR3360190	2014C-3989	spades
1407MNEXD-1	1	2014C-3946	SRR1573227
1407MNEXD-1	1	2014C-3989	SRR1573228
1407MNEXD-1	1	2014C-3990	SRR1573229
1407MNEXD-1	1	2014C-3991	SRR1573230
1407MNEXD-1	1	2014C-4026	SRR1573231
1407MNEXD-1	0	PNUSAE000287	SRR1870329
1407MNEXD-1	0	PNUSAE000289	SRR1870457
1407MNEXD-1	0	PNUSAE000290	SRR1870458
1407MNEXD-1	0	PNUSAE000291	SRR1870498
1407MNEXD-1	0	PNUSAE000312	SRR1822583
1407MNEXD-1	0	PNUSAE000314	SRR1822588
1407MNEXD-1	-1	PNUSAE000340	SRR1822597
1407MNEXD-1	1	PNUSAE000369	SRR1871414
1407MNEXD-1	0	PNUSAE000372	SRR1913728
1407MNEXD-1	0	PNUSAE001766	SRR3146344
1407MNEXD-1	0	PNUSAE001767	SRR3146345
1504MLEXH-1	1	2015C-3454	SRR3158679	PNUSAE000727	spades
1504MLEXH-1	1	2015C-3506	SRR3156759
1504MLEXH-1	1	2015C-3777	SRR3156761
1504MLEXH-1	1	2015C-3778	SRR3156762
1504MLEXH-1	1	2015C-3893	SRR3156763
1504MLEXH-1	1	2015C-3896	SRR3232054
1504MLEXH-1	1	2015C-3907	SRR3156764
1504MLEXH-1	1	2015C-4116	SRR3158212
1504MLEXH-1	0	PA39	SRR396626
1504MLEXH-1	1	PNUSAE000473	SRR2002640
1504MLEXH-1	1	PNUSAE000514	SRR2095938
1504MLEXH-1	1	PNUSAE000632	SRR2056405
1504MLEXH-1	1	PNUSAE000633	SRR2056406
1504MLEXH-1	1	PNUSAE000634	SRR2056407
1504MLEXH-1	1	PNUSAE000727	SRR2481353
1504MLEXH-1	1	PNUSAE000768	SRR2481326
1504MLEXH-1	1	PNUSAE000769	SRR2481327
1504MLEXH-1	1	PNUSAE000770	SRR2481328
1504MLEXH-1	0	TX-ACB1500757	SRR2911019

## Sheet: Salmonella enterica
Outbreak	Event	isolate name	SRA accession	suggested reference	suggestedReferenceAcc
1409MLJN6-1	0	08-0569	SRR1525566	2014K-0835	spades
1409MLJN6-1	0	08-0699	SRR1686405
1409MLJN6-1	0	08-0710	SRR1686406
1409MLJN6-1	0	08-0810	SRR1686407
1409MLJN6-1	0	08-1184	SRR1686409
1409MLJN6-1	0	08-1219	SRR1686410
1409MLJN6-1	0	08-1282	SRR1686411
1409MLJN6-1	0	117271	SRR3322100
1409MLJN6-1	0	135154	SRR3321806
1409MLJN6-1	0	2013K-0563	SRR1525567
1409MLJN6-1	0	2013K-0564	SRR1525568
1409MLJN6-1	0	2013K-0565	SRR1525569
1409MLJN6-1	0	2013K-0631	SRR1580994
1409MLJN6-1	0	2013K-0634	SRR1525570
1409MLJN6-1	0	2013K-0638	SRR1525571
1409MLJN6-1	0	2013K-0640	SRR1525572
1409MLJN6-1	0	2013K-0647	SRR1580995
1409MLJN6-1	0	2013K-0710	SRR1580996
1409MLJN6-1	0	2013K-1828	SRR1686413
1409MLJN6-1	1	2014K-0833	SRR1640101
1409MLJN6-1	1	2014K-0834	SRR1640102
1409MLJN6-1	1	2014K-0835	SRR1634591
1409MLJN6-1	1	2014K-0836	SRR1634592
1409MLJN6-1	1	2014K-0837	SRR1634593
1409MLJN6-1	1	2014K-0839	SRR1640104
1409MLJN6-1	1	2014K-0875	SRR1640105
1409MLJN6-1	1	2014K-0993	SRR1732310
1409MLJN6-1	1	2014K-0994	SRR1724669
1409MLJN6-1	0	63595	SRR1967343
1409MLJN6-1	0	B2076	SRR1060634
1409MLJN6-1	0	CDCB2076	SRR1060677
1409MLJN6-1	0	CFSAN006246	SRR2054240
1409MLJN6-1	0	FAR0135	SRR1269362
1409MLJN6-1	0	FNW19F31	SRR1139534
1409MLJN6-1	0	MOD1-Pga-4	SRR2966870
1409MLJN6-1	0	NY-N13128	SRR1951854
1409MLJN6-1	0	PNUSAS000356	SRR2043697
1409MLJN6-1	0	POR1-0024	SRR1636582
1410MLJBP-1	0	128241	SRR3322074	2014K-0940	spades
1410MLJBP-1	0	2014K-0928	SRR1686415
1410MLJBP-1	0	2014K-0940	SRR1686418
1410MLJBP-1	1	2014K-0952	SRR2975884
1410MLJBP-1	1	2014K-0953	SRR1686425
1410MLJBP-1	1	2014K-0954	SRR1686426
1410MLJBP-1	1	2014K-0955	SRR1703334
1410MLJBP-1	1	2014K-0956	SRR1703335
1410MLJBP-1	0	53010	SRR1965545
1410MLJBP-1	0	53028	SRR3048793
1410MLJBP-1	0	63635	SRR1969629
1410MLJBP-1	0	9458	SRR1967534
1410MLJBP-1	0	BCW_4933	SRR1816541
1410MLJBP-1	0	FSE0042	SRR1212282
1410MLJBP-1	0	MOD1-Lipp-111	SRR3001923
1203NYJAP-1	0	211722	SRR3322059	CFSAN000189	CP006053	AOZS01000000
1203NYJAP-1	0	53003	SRR1967879
1203NYJAP-1	0	CFSAN000189	SRR498276
1203NYJAP-1	0	CFSAN000191	SRR498369
1203NYJAP-1	0	CFSAN000211	SRR498373
1203NYJAP-1	0	CFSAN000212	SRR500494
1203NYJAP-1	0	CFSAN000228	SRR500493
1203NYJAP-1	1	CFSAN000661	SRR498397
1203NYJAP-1	1	CFSAN000662	SRR498398
1203NYJAP-1	1	CFSAN000669	SRR498399
1203NYJAP-1	1	CFSAN000680	SRR498400
1203NYJAP-1	1	CFSAN000700	SRR498402
1203NYJAP-1	1	CFSAN000752	SRR498403
1203NYJAP-1	1	CFSAN000753	SRR498404
1203NYJAP-1	1	CFSAN000951	SRR498422
1203NYJAP-1	1	CFSAN000952	SRR498423
1203NYJAP-1	1	CFSAN000953	SRR498424
1203NYJAP-1	1	CFSAN000954	SRR498425
1203NYJAP-1	1	CFSAN000955	SRR498427
1203NYJAP-1	1	CFSAN000956	SRR498428
1203NYJAP-1	1	CFSAN000957	SRR498430
1203NYJAP-1	1	CFSAN000958	SRR498431
1203NYJAP-1	1	CFSAN000959	SRR498432
1203NYJAP-1	1	CFSAN000960	SRR498433
1203NYJAP-1	1	CFSAN000961	SRR498434
1203NYJAP-1	1	CFSAN000962	SRR498435
1203NYJAP-1	1	CFSAN000963	SRR498436
1203NYJAP-1	1	CFSAN000964	SRR498438
1203NYJAP-1	1	CFSAN000965	SRR498439
1203NYJAP-1	1	CFSAN000966	SRR498440
1203NYJAP-1	1	CFSAN000967	SRR498441
1203NYJAP-1	1	CFSAN000968	SRR498442
1203NYJAP-1	1	CFSAN000969	SRR498443
1203NYJAP-1	1	CFSAN000970	SRR498444
1203NYJAP-1	1	CFSAN001087	SRR516407
1203NYJAP-1	1	CFSAN001088	SRR516410
1203NYJAP-1	1	CFSAN001089	SRR3379330
1203NYJAP-1	1	CFSAN001090	SRR516427
1203NYJAP-1	1	CFSAN001099	SRR1258441
1203NYJAP-1	1	CFSAN001102	SRR1258435
1203NYJAP-1	1	CFSAN001105	SRR1258436
1203NYJAP-1	1	CFSAN001108	SRR1258437
1203NYJAP-1	1	CFSAN001109	SRR1258438
1203NYJAP-1	1	CFSAN001112	SRR1258439
1203NYJAP-1	1	CFSAN001115	SRR1258442
1203NYJAP-1	1	CFSAN001118	SRR1258443
1203NYJAP-1	1	CFSAN001140	SRR1258440
1203NYJAP-1	1	FDA00007809	SRR3383904
1203NYJAP-1	1	FDA00007810	SRR3223737
1203NYJAP-1	1	FDA00007812	SRR1638899
1203NYJAP-1	1	FDA00007814	SRR3383989
1203NYJAP-1	1	FDA00007816	SRR3383990
1203NYJAP-1	0	FMA0104	SRR1258589
1203NYJAP-1	1	FSE0069	SRR1212212
1203NYJAP-1	1	MD12-715530	SRR2671497
1203NYJAP-1	1	MD12-715531	SRR2671498
1203NYJAP-1	1	MD12-715532	SRR2671499
1203NYJAP-1	1	MD12-715533	SRR2671500
1203NYJAP-1	1	MD12-715534	SRR2671502
1203NYJAP-1	1	MD12-715535	SRR2671501
1203NYJAP-1	1	MD12-715569	SRR2671503
1203NYJAP-1	1	MD12-715570	SRR2671504
1203NYJAP-1	1	NY_198076001-10	SRR1067610

## Sheet: Campylobacter jejuni
Outbreak	Event	isolate name	SRA accession	suggested reference	suggestedReferenceAcc
0810PADBR-1	0	2004392	SRR1975164	D7333	velvet
0810PADBR-1	0	20060911	SRR1993523
0810PADBR-1	0	2010D-8347	SRR1993248
0810PADBR-1	0	2014D-0056	SRR1993554
0810PADBR-1	0	2014D-0067	SRR1993270
0810PADBR-1	0	2014D-0068	SRR1993271
0810PADBR-1	0	2014D-0070	SRR1993272
0810PADBR-1	0	2014D-0071	SRR3214550
0810PADBR-1	0	2014D-0085	SRR3214551
0810PADBR-1	0	2014D-0175	SRR1993640
0810PADBR-1	0	2014D-0184	SRR1993642
0810PADBR-1	0	2014D-0187	SRR1993547
0810PADBR-1	0	2014D-0189	SRR1999661
0810PADBR-1	0	2014D-0207	SRR3214556
0810PADBR-1	0	2015D-0043	SRR3215200
0810PADBR-1	0	2015D-0154	SRR3215157
0810PADBR-1	0	2015D-0180	SRR3214568
0810PADBR-1	0	2015D-0181	SRR3216107
0810PADBR-1	0	2015D-0182	SRR3214569
0810PADBR-1	0	BCW_4628	SRR1816307
0810PADBR-1	0	CDPHFDLB-F15M00600	SRR2968574
0810PADBR-1	0	CDPHFDLB-F15M01862-A	SRR3210432
0810PADBR-1	0	CDPHFDLB-F15M01873-B	SRR3210433
0810PADBR-1	0	CDPHFDLB-F15M01909	SRR3210434
0810PADBR-1	0	CDPHFDLB-F15M01918	SRR3210435
0810PADBR-1	0	D2641	SRR1993629
0810PADBR-1	0	D2643	SRR1993460
0810PADBR-1	0	D2651	SRR1993461
0810PADBR-1	0	D4823	SRR1993465
0810PADBR-1	0	D5663	SRR1999649
0810PADBR-1	0	D6249	SRR1999653
0810PADBR-1	1	D7316	SRR3216133
0810PADBR-1	1	D7319	SRR3215210
0810PADBR-1	1	D7320	SRR3216186
0810PADBR-1	1	D7321	SRR3215135
0810PADBR-1	1	D7322	SRR3215209
0810PADBR-1	1	D7323	SRR3215124
0810PADBR-1	1	D7324	SRR3215123
0810PADBR-1	1	D7327	SRR3215211
0810PADBR-1	1	D7328	SRR3215108
0810PADBR-1	1	D7329	SRR3215107
0810PADBR-1	1	D7330	SRR3215024
0810PADBR-1	1	D7331	SRR3214715
0810PADBR-1	1	D7333	SRR3216118
0810PADBR-1	1	D7334	SRR3216366
0810PADBR-1	0	FSIS1501327	SRR2423601
0810PADBR-1	0	FSIS1501333	SRR2423605
0810PADBR-1	0	FSIS1501338	SRR2423691
0810PADBR-1	0	FSIS1501343	SRR2423693
0810PADBR-1	0	FSIS1501426	SRR2239773
0810PADBR-1	0	FSIS1501798	SRR3066586
0810PADBR-1	0	FSIS1501962	SRR2976788
0810PADBR-1	0	FSIS1501966	SRR3113837
0810PADBR-1	0	FSIS1501974	SRR2976783
0810PADBR-1	0	FSIS1501976	SRR2976795
0810PADBR-1	0	FSIS1501983	SRR2976754
0810PADBR-1	0	FSIS1501987	SRR2976786
0810PADBR-1	0	FSIS1502068	SRR3091800
0810PADBR-1	0	FSIS1502092	SRR3066598
0810PADBR-1	0	FSIS1502920	SRR2962457
0810PADBR-1	0	FSIS1502924	SRR2962441
0810PADBR-1	0	FSIS1503662	SRR3091807
0810PADBR-1	0	FSIS1504073	SRR3113843
0810PADBR-1	0	FSIS1504642	SRR2727684
0810PADBR-1	0	FSIS1504648	SRR2727978
0810PADBR-1	0	FSIS1504655	SRR2727730
0810PADBR-1	0	FSIS1504900	SRR3138553
0810PADBR-1	0	FSIS1504912	SRR3138546
0810PADBR-1	0	FSIS1505093	SRR3140158
0810PADBR-1	0	FSIS1505125	SRR3140153
0810PADBR-1	0	FSIS1605593	SRR3138669
0810PADBR-1	0	FSIS1605595	SRR3138668
0810PADBR-1	0	FSIS1605637	SRR3148213
0810PADBR-1	0	FSIS1605727	SRR3185263
0810PADBR-1	0	FSIS1605777	SRR3183477
0810PADBR-1	0	FSIS1605793	SRR3183453
0810PADBR-1	0	FSIS1605807	SRR3183472
0810PADBR-1	0	FSIS1605840	SRR3194381
0810PADBR-1	0	FSIS1605847	SRR3196141
0810PADBR-1	0	FSIS1605855	SRR3196679
0810PADBR-1	0	FSIS1605862	SRR3196128
0810PADBR-1	0	FSIS1605864	SRR3196446
0810PADBR-1	0	FSIS1605876	SRR3201102
0810PADBR-1	0	FSIS1605880	SRR3201106
0810PADBR-1	0	FSIS1605922	SRR3201119
0810PADBR-1	0	FSIS1605924	SRR3201120
0810PADBR-1	0	FSIS1605929	SRR3209760
0810PADBR-1	0	FSIS1605935	SRR3209763
0810PADBR-1	0	FSIS1605944	SRR3215125
0810PADBR-1	0	FSIS1605947	SRR3215127
0810PADBR-1	0	FSIS1605988	SRR3215120
0810PADBR-1	0	FSIS1605996	SRR3215112
0810PADBR-1	0	FSIS1606010	SRR3214706
0810PADBR-1	0	FSIS1606012	SRR3214710
0810PADBR-1	0	FSIS1606047	SRR3319969
0810PADBR-1	0	FSIS1606100	SRR3297731
0810PADBR-1	0	FSIS1606104	SRR3297721
0810PADBR-1	0	FSIS1606107	SRR3321616
0810PADBR-1	0	FSIS1606218	SRR3350904
0810PADBR-1	0	FSIS1606227	SRR3350808
0810PADBR-1	0	FSIS1606233	SRR3350801
0810PADBR-1	0	PNUSAC000012	SRR1723397
0810PADBR-1	0	PNUSAC000042	SRR1769881
0810PADBR-1	0	PNUSAC000060	SRR1794077
0810PADBR-1	0	PNUSAC000079	SRR2157035
0810PADBR-1	0	PNUSAC000080	SRR2157036
0810PADBR-1	0	PNUSAC000137	SRR2916002
0810PADBR-1	0	PNUSAC000138	SRR2916003
0810PADBR-1	0	PNUSAC000139	SRR2916004
0810PADBR-1	0	PNUSAC000140	SRR2916005
0810PADBR-1	0	PNUSAC000141	SRR2916006
0810PADBR-1	0	PNUSAC000142	SRR2916007
0810PADBR-1	0	PNUSAC000143	SRR2916008
0810PADBR-1	0	PNUSAC000144	SRR2968333
0810PADBR-1	0	PNUSAC000145	SRR2916009
0810PADBR-1	0	PNUSAC000147	SRR2916010
0810PADBR-1	0	PNUSAC000149	SRR2916012
0810PADBR-1	0	PNUSAC000150	SRR2916013
0810PADBR-1	0	PNUSAC000171	SRR2970498
0810PADBR-1	0	PNUSAC000194	SRR2985019
0810PADBR-1	0	PNUSAC000195	SRR2985018
0810PADBR-1	0	PNUSAC000196	SRR2984947
0810PADBR-1	0	PNUSAC000225	SRR3109991
0810PADBR-1	0	PNUSAC000256	SRR3217254
0810PADBR-1	0	TX-ACB1500688	SRR2727659
1509VTDBR-1	1	2014D-0115	SRR1986524	2016D-0045	CLCBio
1509VTDBR-1	1	2014D-0116	SRR1993542
1509VTDBR-1	0	2014D-0153	SRR1993544
1509VTDBR-1	1	2015D-0143	SRR2561784
1509VTDBR-1	1	2015D-0144	SRR2561785
1509VTDBR-1	1	2015D-0145	SRR2561783
1509VTDBR-1	1	2015D-0146	SRR2561786
1509VTDBR-1	1	2015D-0147	SRR2561787
1509VTDBR-1	1	2015D-0148	SRR2561782
1509VTDBR-1	0	2016D-0061	SRR3291015
1509VTDBR-1	0	2016D-0062	SRR3291016
1509VTDBR-1	0	PNUSAC000165	SRR2938811
1509VTDBR-1	0	PNUSAC000181	SRR2970489
1509VTDBR-1	0	PNUSAC000182	SRR2970490
1509VTDBR-1	0	PNUSAC000209	SRR3092138
1509VTDBR-1	0	SRR3168647	SRR3168647
1602VTDBR-1	0	2005777	SRR1993516	2014D-0120	CLCBio
1602VTDBR-1	0	20081195	SRR1993529
1602VTDBR-1	0	2015D-0025	SRR3215204
1602VTDBR-1	1	2016D-0045	SRR3291011
1602VTDBR-1	1	2016D-0046	SRR3291012
1602VTDBR-1	1	2016D-0047	SRR3291013
1602VTDBR-1	1	2016D-0048	SRR3291014
1602VTDBR-1	1	2016D-0049	SRR3306541
1602VTDBR-1	1	2016D-0050	SRR3291022
1602VTDBR-1	0	BCW_4429	SRR1816178
1602VTDBR-1	0	D6098	SRR1993472
1602VTDBR-1	0	D6735	SRR1993549
1602VTDBR-1	0	PNUSAC000170	SRR2954848
1602VTDBR-1	0	PNUSAC000208	SRR3029057
1602VTDBR-1	0	PNUSAC000214	SRR3029130
1602VTDBR-1	0	TX-ACB1500827	SRR2875404
