# Supplementary material for: A Comparative Analysis of the Lyve-SET Phylogenomics Pipeline for Genomic Epidemiology of Foodborne Pathogens
Source: Front Microbiol. 2017 Mar 13;8:375. doi: 10.3389/fmicb.2017.00375 (PMC5346554; doi:10.3389/fmicb.2017.00375)
Supplement: Data Sheet 3 — All visual results for tree and SNP comparisons. Visualizations from Data Sheet 4 and other comparisons are displayed here. [file DataSheet3.zip]

Archive with 1 entries (1 files):
- Presentation 3.PPTX
