# Supplementary material for: A Comparative Analysis of the Lyve-SET Phylogenomics Pipeline for Genomic Epidemiology of Foodborne Pathogens
Source: Front Microbiol. 2017 Mar 13;8:375. doi: 10.3389/fmicb.2017.00375 (PMC5346554; doi:10.3389/fmicb.2017.00375)
Supplement: Data Sheet 4 — All metrics results for tree and SNP comparisons. All metrics that were determined from comparison tests are displayed in this file according to outbreak and pipeline. The last tab shows how Table 4 was determined. [file DataSheet4.xlsx]

## Sheet: Listeria monocytogenes
	1308MDGX6-1						1408MLGX6-3WGS						1411MLGX6-1WGS
Reference assembly size	3008333 bp	3098 loci					2939733 bp	2832 loci					2951131 bp	XXXX loci
Num in outbreak	39						19						28
Num not in outbreak	7						64						16
Notes							PNUSAL001994 was removed as an outlier in the SNPs table
Tree	Lyve-SET	kSNP	RealPhy	Snp-Pipeline	SNVPhyl	wgMLST	Lyve-SET	kSNP	RealPhy	Snp-Pipeline	SNVPhyl	wgMLST	Lyve-SET	kSNP	RealPhy	Snp-Pipeline	SNVPhyl	wgMLST
Sn	1	1	1	1	1	1	1	1	1	1	1	1	1	1	1	1	1	1
Sp	1	1	1	1	1	1	1	1	1	1	1	1	1	0.94	1	1	1	1
p K-C (lambda=0)	-	1E-999	0.0043	1E-999	0.73	1E-999	-	1E-999	1E-999	1E-999	1E-999	1E-999	-	0.0048	1	0.00017	1E-999	0.0001
p K-C (lambda=0.5)	-	1E-999	0.0026	1E-999	0.0001	1E-999	-	1E-999	1E-999	1E-999	1E-999	1E-999	-	0.014	1	0.00062	1E-999	1E-999
p K-C (lambda=1)	-	0.27	0.72	0.00061	1E-999	1E-999	-	1E-999	1	1E-999	1E-999	1E-999	-	0.22	0.66	1	1E-999	1E-999
p R-F <	-	4.47e-238	4.21e-135	1.96e-81	3.17e-81	5.53e-108	-	4.31e-229	4.43e-315	1E-999	8.92e-190	1.76e-263	-	1.31e-75	1.11e-36	2.55e-246	5.35e-24	3.79e-71
SNPs	Lyve-SET	kSNP	RealPhy	Snp-Pipeline	SNVPhyl	wgMLST	Lyve-SET	kSNP	RealPhy	Snp-Pipeline	SNVPhyl	wgMLST	Lyve-SET	kSNP	RealPhy	Snp-Pipeline	SNVPhyl	wgMLST
Mantel R2	-	0.71	0.76	0.6	0.74	0.74	-	0.67	0.49	0.79	0.73	0.73	-	0.67	0.77	0.84	0.74	0.748815
Correlation coefficient	-	0.51	0.63	1.06	0.56	0.64	-	0.75	0.49	0.97	0.66	0.73	-	0.51	0.95	0.94	0.96	0.7
Trendline R2	-	0.55	0.56	0.3	0.59	0.64	-	0.71	0.66	0.75	0.78	0.77	-	0.69	0.97	0.26	0.97	0.84
Correlation coefficient (outbreak-associated only)	-	0.36	0.38	0.91	0.38	0.49	-	0.95	0.8	1.1	0.75	0.86	-	0.25	0.98	0.95	0.98	0.81
Trendline R2 (outbreak-associated only)	-	0.38	0.43	0.19	0.46	0.51	-	0.99	1	1	1	1	-	0.7	0.96	0.24	0.96	0.66
Sn	-	0.19	0.78	0.97	0.59	-	-	0.46	0.63	0.94	0.61	-	-	0.09	0.85	0.98	0.33	-
Sp	-	0.99	1	0.99	1	-	-	1	1	1	1	-	-	0.99	0.99	0.99	1	-
high-quality positions	516837	587	2669078	3076	2140745	2919	2251062	417	2523117	455	2287649	2824	128009	3827	2830021	3863	2759241	3015
% HQ	0.171802	0.000195125	0.887228	0.00102249	0.711605	0.942221	0.765737	0.00014185	0.858281	0.000154776	0.778183	0.997175	0.0433763	0.00129679	0.958961	0.00130899	0.934977	0.956882
Masked in MSA	34346 ± 12582.5	149 ± 1	0	126.5 ± 57.0	0	177 ± 5	12926.5 ± 4927	79 ± 22.5	0	2 ± 1	0	22 ± 10	8281.5 ± 6574	2530 ± 46	0	15 ± 9.5	0	123 ± 10
	[8616 - 364272]	[83 - 280]		[44 - 1685]		[164 - 534]		[45-171]		[1-59]		[4 - 320]	[765-76984]	[2424-2659]		[4-563]		[92 - 342]
% masked	6.65 ± 2.43	25.3 ± 0.17	0	4 ± 2	0	6.06 ± 0	0.57 ± 0.22	18.94 ± 5.40	0	0 ± 0	0	1 ± 0	6.47 ± 5.14	66.11 ± 1.20	0	4.04 ± 0.25	0	95.92 ± 0.33
	[1.67 - 70.48]	[14 - 48]		[0 - 50]		[5.62 - 18.29]	[0.24-12.58]	[10.79-41.01]		[0-12.97]		[0 - 11.33]	[0.60-60.14]	[63.34-69.48]		[0.10-14.57]		[88.66 - 96.95]

## Sheet: Escherichia coli
	1504MLEXH-1					1405WAEXK-1					1407MNEXD-1
Reference assembly size	5534762 bp					5412686 bp					5122372 bp
Num in outbreak	17					6					6
Num not in outbreak	2					4					10
Notes						Four isolates were excluded from Sn/Sp in the tree because they were not investigated at the time of the outbreak; therefore their "outbreak affiliation" is unknown.					Although PNUSAE000340 clusters well with the outbreak, its outbreak status is unknown and is not counted in the Sn/Sp.
Tree	Lyve-SET	kSNP	RealPhy	Snp-Pipeline	SNVPhyl	Lyve-SET	kSNP	RealPhy	Snp-Pipeline	SNVPhyl	Lyve-SET	kSNP	RealPhy	Snp-Pipeline	SNVPhyl
Sn	1	1	1	1	1	1	1	1	1	1	1	1	1	1	1
Sp	1	1	1	1	1	1	0.5	1	1	1	1	1	1	1	1
p K-C (lambda=0)	-	1E-999	0.0001	1E-999	1E-999	-	1	1E-999	1	0.99	-	0.0018	0.0005	0.0047	0.012
p K-C (lambda=0.5)	-	1E-999	0.0001	1E-999	1E-999	-	0.036	1E-999	1	0.44	-	0.0001	0.0004	0.0045	0.0003
p K-C (lambda=1)	-	1E-999	1	1E-999	1E-999	-	0.0003	1	1E-999	1E-999	-	1E-999	1	1E-999	1E-999
p R-F <	-	5.57e-41	6.06e-11	7.45e-55	9.53e-40	-	0.625	0.625	0.00209	0.00351	-	6.15e-14	6.87e-07	1.32e-13	7.32e-07
SNPs	Lyve-SET	kSNP	RealPhy	Snp-Pipeline	SNVPhyl	Lyve-SET	kSNP	RealPhy	Snp-Pipeline	SNVPhyl	Lyve-SET	kSNP	RealPhy	Snp-Pipeline	SNVPhyl
Mantel R2	-	0.84	0.77	0.81	0.88	-	0.81	0.79	0.73	0.87	-	0.608094	0.633363	0.455626	0.632128
Correlation coefficient	-	1.12	3.8	5.8	0.64	-	0.69	0	1.58	1	-	0.5	0.62	1.57	0.43
Trendline R2	-	0.61	0.63	0.72	0.7	-	0.14	0	0.085	1	-	0.3	0.71	0.71	0.7
Correlation coefficient (outbreak-associated only)	-	1.1	1.3	1.5	0.97	-	1	undefined	1.1	1	-	4.1	undefined	0.21	undefined
Trendline R2 (outbreak-associated only)	-	0.87	0.92	0.65	0.97	-	1	undefined	0.042	1	-	0.032	undefined	0.00028	undefined
Sn	-	0.63	0.88	0.99	0.55	-	0.18	0.86	0.92	0.76	-	0.04	0.56	0.84	0.47
Sp	-	1	1	1	1	-	1	1	1	1	-	1	1	1	1
high-quality positions	1325088	357	5113133	755	4886237	1134014	680	5237859	505	4708461	106670	335	4978658	730	4817683
% HQ	0.239412	6.45014e-05	0.923822	0.000136411	0.882827	0.20951	0.000125631	0.967701	9.32993e-05	0.869894	0.0208243	6.53994e-05	0.971944	0.000142512	0.940518
Masked in MSA	391937 ± 155293	203 ± 15	0	90 ± 15	0	285173 ± 99823	88 ± 4	0	4 ± 2	0	26126 ± 4828	115 ± 7	0	53 ± 16	0
	[79875 - 743204]	[91 - 220]		[49 - 144]		[150402 - 638523]	[66 - 372]		[1 - 16]		[14752 - 67060]	[79 - 126]		[32 - 105]
% masked	29.58 ± 11.72	56.86 ± 4.20	0	11.92 ± 1.99	0	25.15 ± 8.80	13.01 ± 0.66	0	0.69 ± 0.40	0	24.49 ± 4.53	34.33 ± 2.09	0	7.26 ± 2.19	0
	[6.03 - 56.09]	[25.49 - 61.62]		[6.49 - 19.07]		[13.26 - 56.31]	[9.71 - 54.71]		[0.20 - 3.17]		[13.83 - 62.87]	[23.58 - 37.61]		[4.38 - 14.38]

## Sheet: Salmonella enterica
	1203NYJAP-1					1409MLJN6-1					1410MLJBP-1
Reference assembly size	4730612 bp					4798529 bp					4639734 bp
Num in outbreak	55					9					5
Num not in outbreak	8					29					10
Notes	Although the midpoint root for these trees usually identifies the outbreak clade cleanly, a large branch leading to FDA00007814 artificially identified it as an outgroup. However, a more forgiving and realistic interpretation was to root the tree between the 53003 lineage and the outbreak clade for the purposes of calculating Sn and Sp. Additionally CFSAN001088, FDA00007809, FDA00007816, and CFSA…
Tree	Lyve-SET	kSNP	RealPhy	Snp-Pipeline	SNVPhyl	Lyve-SET	kSNP	RealPhy	Snp-Pipeline	SNVPhyl	Lyve-SET	kSNP	RealPhy	Snp-Pipeline	SNVPhyl
Sn	1	1	1	0.945455	1	1	1	1	1	1	1	1	1	1	1
Sp	0.875	0.5	0.5	1	0	1	0.58	1	1	1	1	0.9	1	1	1
p K-C (lambda=0)	-	1E-999	0.32	1E-999	1E-999	-	0.018	1E-999	1E-999	1E-999	-	0.0011	1E-999	1E-999	1E-999
p K-C (lambda=0.5)	-	1E-999	0.31	1E-999	1E-999	-	1E-999	1E-999	1E-999	1E-999	-	0.001	1E-999	1E-999	1E-999
p K-C (lambda=1)	-	1E-999	1	1E-999	1E-999	-	1E-999	1	1E-999	1E-999	-	0.0004	1	1E-999	0.0003
p R-F <	-	2.11e-48	6.44e-09	5.63e-31	1.17e-30	-	0.00692	1E-999	1E-999	1E-999	-	0.674	7.79e-11	2.28e-37	1.87e-10
SNPs	Lyve-SET	kSNP	RealPhy	Snp-Pipeline	SNVPhyl	Lyve-SET	kSNP	RealPhy	Snp-Pipeline	SNVPhyl	Lyve-SET	kSNP	RealPhy	Snp-Pipeline	SNVPhyl
Mantel R2	-	0.2	0.79	0.51	0.574179	-	0.13	0.93	0.96	0.91254	-	0.79	0.95	0.97	0.980551
Correlation coefficient	-	0.56	0.84	0.86	0.85	-	0.17	0.99	0.99	0.99	-	0.14	1	1	1
Trendline R2	-	0.4	0.22	1.4	0.69	-	0.14	0.9	1	0.93	-	0.029	1	1.2	0.83
Correlation coefficient (outbreak-associated only)	-	0.26	0.34	0.67	0.57	-	0.44	0.75	0.26	0.25	-	-0.021	1.1	1.2	0.96
Trendline R2 (outbreak-associated only)	-	0.00082	0.29	0.053	0.25	-	0.12	0.23	0.0055	0.23	-	0.094	1	1	0.0095
Sn	-	0.79	0.12	0.97	0.93	-	0.1	0.48	0.95	0.48	-	0.06	0.94	0.98	0.86
Sp	-	1	1	1	1	-	1	1	1	1	-	0.99	1	1	1
high-quality positions	4643351	11552	1998251	2425	3041522	297321	3748	4595951	2190	4562641	65694	1484	4582119	518	4531311
% HQ	0.981554	0.00244197	0.422409	0.000512619	0.642945	0.0628504	0.000792286	0.971534	0.000462942	0.964493	0.013887	0.000313701	0.96861	0.0001095	0.95787
Masked in MSA	407967 ± 254744	12196 ± 378	0	5 ± 2	0	23054 ± 3041	3738 ± 9	0	1310 ± 6	0	8519 ± 3348	1473 ± 5	0	26 ± 17	0
	[53342 - 4451574]	[5525 - 12696]		[0 - 344]		[18352 - 230164]	[3235 - 3930]		[16 - 1325]		[3997 - 23687]	[1422 - 1500]		[2 - 50]
% masked	8.79 ± 5.49	90.85 ± 2.82	0	0.21 ± 0.08	0	7.75 ± 1.02	82.97 ± 0.20	0	59.82 ± 0.27	0	12.97 ± 5.10	78.10 ± 0.27	0	5.02 ± 3.28	0
	[1.15 - 95.87]	[41.16 - 94.58]		[0.00 - 14.19]		[6.17 - 77.41]	[71.81 - 87.24]		[0.73 - 60.50]		[6.08 - 36.06]	[75.40 - 79.53]		[0.39 - 9.65]

## Sheet: Campylobacter jejuni
	0810PADBR-1					1509VTDBR-1					1602VTDBR-1
Reference assembly size	1621244 bp					1638556 bp					1642169 bp
Num in outbreak	14					8					6
Num not in outbreak	111					8					10
Notes
Tree	Lyve-SET	kSNP	RealPhy	Snp-Pipeline	SNVPhyl	Lyve-SET	kSNP	RealPhy	Snp-Pipeline	SNVPhyl	Lyve-SET	kSNP	RealPhy	Snp-Pipeline	SNVPhyl
Sn	1	1	1	1	1	1	1	1	1	1	1	1	1	1	1
Sp	1	1	1	1	1	1	1	1	1	1	1	1	1	1	1
p K-C (lambda=0)	-	1E-999	1E-999	1E-999	1E-999	-	1E-999	1E-999	1E-999	1E-999	-	0.023	0.0026	1E-999	0.0081
p K-C (lambda=0.5)	-	1E-999	1E-999	1E-999	1E-999	-	1E-999	1E-999	1E-999	1E-999	-	1E-999	0.0038	1E-999	0.0079
p K-C (lambda=1)	-	1E-999	1	1E-999	1E-999	-	1E-999	1	1E-999	0.024	-	0.0002	1	1E-999	0.0065
p R-F <		1e-999	1e-999	1e-999	1e-999		1.8e-34	1.39e-92	1.62e-97	6.04e-63		3.28e-76	3.62e-56	1.8e-100	1.37e-38
SNPs	Lyve-SET	kSNP	RealPhy	Snp-Pipeline	SNVPhyl	Lyve-SET	kSNP	RealPhy	Snp-Pipeline	SNVPhyl	Lyve-SET	kSNP	RealPhy	Snp-Pipeline	SNVPhyl
Mantel R2	-	0.89	0.79	0.95	0.916632	-	0.87	0.95	0.79	0.901484	-	0.037	0.67	0.85	0.645371
Correlation coefficient	-	0.24	0.4	1.6	0.18	-	1.1	1.1	1.6	0.42	-	0.074	0.85	1.4	0.34
Trendline R2	-	0.9	0.89	0.96	0.92	-	0.88	0.99	0.94	0.99	-	0.12	0.82	0.86	0.8
Correlation coefficient (outbreak-associated only)	-	0.81	undefined	2.5	undefined	-	0.63	0.91	1.1	0.51	-	-0.5	1	9.5	2
Trendline R2 (outbreak-associated only)	-	0.064	undefined	0.0061	undefined	-	0.62	0.96	0.068	0.97	-	0.12	1	0.32	1
Sn	-	0.18	0.41	0.99	0.23	-	0.15	0.99	1	0.96	-	0.09	0.95	1	0.8
Sp	-	0.99	1	0.99	1	-	1	0.97	0.96	0.99	-	1	0.93	0.91	0.97
high-quality positions	686301	13734	992919	17793	1183574	58193	649	1190141	20182	969758	224389	4030	1457688	22636	1353342
% HQ	0.423318	0.00847127	0.612443	0.0109749	0.730041	0.035894	0.00040031	0.734091	0.0124485	0.598157	0.138405	0.00248575	0.899117	0.0139621	0.834755
Masked in MSA	49769 ± 19209	13394 ± 63	0	204 ± 111	0	72792 ± 15172	112 ± 44	0	411 ± 81	0	78741 ± 9592	2900 ± 166	0	1174 ± 695	0
	[2876 - 478252]	[12359 - 15174]		[0 - 787]		[51623 - 381461]	[54 - 212]		[51 - 597]		[57516 - 158092]	[2694 - 3143]		[116 - 2160]
% masked	7.25 ± 2.80	65.82 ± 0.31	0	1.15 ± 0.62	0	14.43 ± 3.01	17.18 ± 6.78	0	2.04 ± 0.40	0	35.09 ± 4.27	71.95 ± 4.12	0	5.19 ± 3.07	0
	[0.42 - 69.69]	[60.74 - 74.57]		[0.00 - 4.42]		[10.23 - 75.59]	[8.32 - 32.67]		[0.25 - 2.96]		[25.63 - 70.45]	[66.85 - 77.99]		[0.51 - 9.54]

## Sheet: Table 1
First pass table
	Lyve-SET	kSNP	RealPhy	Snp-Pipeline	SNVPhyl	wgMLST
Tree Sn	1	1	1	1	1	1
Tree Sp	1	0.901818	1	1	1	1
Kendall-Colijn	-	0.0125647	0.00750632	0.00927931	0.0915495	0.0001
Robinson-Foulds	-	3.1602e-69	6.79041e-40	5.39083e-74	9.60832e-49	1.54511e-147
Mantel	-	0.602091	0.774447	0.771302	0.793574	0.739605
SNP ratio	-	0.530333	0.9725	1.61417	0.669167	0.69
goodness-of-fit	-	0.45575	0.695833	0.765417	0.825	0.75
SNP ratio (outbreak-only)	-	0.781583	0.84	1.75	0.837	0.72
goodness-of-fit (outbreak-only)	-	0.415902	0.754444	0.297907	0.68495	0.723333
Genome analyzed	0.258881	0.00139955	0.848012	0.00344409	0.820522	-
Table 1
	Lyve-SET	kSNP	RealPhy	Snp-Pipeline	SNVPhyl	wgMLST
Tree Sn	1	1	1	1	1	1
Tree Sp	1	0.901818	1	1	1	1
average of Sn and Sp	1	0.950909	1	1	1	1
Kendall-Colijn	-	0.0125647	0.00750632	0.00927931	0.0915495	0.0001
Robinson-Foulds	-	3.1602e-69	6.79041e-40	5.39083e-74	9.60832e-49	1.54511e-147
Mantel	-	0.602091	0.774447	0.771302	0.793574	0.739605
SNP ratio	-	0.53, 0.78	0.97, 0.84	1.61, 1.75	0.67, 0.84	0.69, 0.72
goodness-of-fit	-	0.46, 0.42	0.7, 0.75	0.77, 0.3	0.83, 0.68	0.75, 0.72
Genome analyzed	0.258881	0.00139955	0.848012	0.00344409	0.820522	0.882
