# Supplementary material for: A Comparative Analysis of the Lyve-SET Phylogenomics Pipeline for Genomic Epidemiology of Foodborne Pathogens
Source: Front Microbiol. 2017 Mar 13;8:375. doi: 10.3389/fmicb.2017.00375 (PMC5346554; doi:10.3389/fmicb.2017.00375)
Supplement: Data Sheet 5 — hqSNPs per wgMLST locus. MLST-annotated GenBank files were obtained from BioNumerics from each of the three L. monocytogenes outbreak datasets. Lyve-SET was re-run using these as reference genome assemblies. The hqSNPs in each sample was compared against the coordinates of the wgMLST loci. The number of hqSNPs per locus was counted per genome, and these counts were aggregated across outbreaks. [file DataSheet5.xlsx]

## Sheet: Sheet1
1308MDGX6-1Downsampled				basic commands to calculate intersection
1568	1			ls vcf/*.vcf.gz -S | xargs -P 24 -n 1 sh -c 'echo $0; b=$(basename $0 .vcf.gz); bcftools view -i "%TYPE=\"snp\" && ALT!=\"N\"" $0 > vcf.snps/$b.vcf && bgzip vcf.snps/$b.vcf'
94	2			bp_genbank2gff3.pl ../reference/reference.gbk
6	3			for i in *.vcf.gz; do bedtools intersect -a $i -b reference.gbk.gff -wb | grep -v DNA | cut -f 1,14,15 | sort | uniq -c | awk '{print $1}'; done | sort -n | uniq -c | less -S
3	4
28	5
46	6
3	7		bin	count	freq
6	8		1	6210	0.860707
5	9		2	253	0.0350658
1	10		3	43	0.00595981
4	12		4	113	0.0156618
1	13		5	111	0.0153846
1	15		6	82	0.0113652
1	18		7	32	0.0044352
1	20		8	19	0.0026334
1	22		9	36	0.0049896
stonefruit			10	18	0.0024948
2813	1		11	34	0.0047124
7	2		12	28	0.0038808
1	3		13	18	0.0024948
2	4		14	15	0.002079
1	5		15	13	0.0018018
1	12		16	9	0.0012474
1411MLGX6-1WGS			17	20	0.002772
1829	1		18	10	0.001386
152	2		19	19	0.0026334
36	3		20	23	0.0031878
108	4		> 20	109	0.0151074
82	5		21	18
36	6		22	2
29	7		23	7
13	8		24	11
31	9		25	7
17	10		26	2
34	11		27	3
23	12		28	2
17	13		29	1
15	14		30	6
12	15		31	0
9	16		32	1
20	17		33	3
9	18		34	0
19	19		35	1
22	20		36	0
18	21		37	0
1	22		38	13
7	23		39	3
11	24		40	1
7	25		41	1
2	26		42	0
3	27		43	0
2	28		44	2
1	29		45	0
6	30		46	0
1	32		47	1
3	33		48	2
1	35		49	0
13	38		50	0
3	39		51	1
1	40		52	2
1	41		53	1
2	44		54	0
1	47		55	0
2	48		56	1
1	51		57	0
2	52		58	0
1	53		59	0
1	56		60	0
1	61		61	1
2	65		62	0
1	66		63	0
1	67		64	0
2	68		65	2
3	70		66	1
1	71		67	1
1	72		68	2
2	73		69	0
1	74		70	3
1	93		71	1
1	102		72	1
			73	2
			74	1
			75	0
			76	0
			77	0
			78	0
			79	0
			80	0
			81	0
			82	0
			83	0
			84	0
			85	0
			86	0
			87	0
			88	0
			89	0
			90	0
			91	0
			92	0
			93	1
			94	0
			95	0
			96	0
			97	0
			98	0
			99	0
			100	0
			101	0
			102	1
